# Supplementary material for: Antimicrobial Stewardship Practices in a Subset of Community Pharmacies across the United States
Source: Pharmacy (Basel). 2023 Feb 2;11(1):26. doi: 10.3390/pharmacy11010026 (PMC9965000; doi:10.3390/pharmacy11010026)
Supplement: Supplementary file 1 [file pharmacy-11-00026-s001.zip]

Archive with 1 entries (1 files):
- pharmacy-2177974-supplementary.pdf
